# Supplementary material for: A Novel Interaction between Plant-Beneficial Rhizobacteria and Roots: Colonization Induces Corn Resistance against the Root Herbivore Diabrotica speciosa
Source: PLoS One. 2014 Nov 18;9(11):e113280. doi: 10.1371/journal.pone.0113280 (PMC4236168; doi:10.1371/journal.pone.0113280)
Supplement: File S1 — Data set of Diabrotica speciosa host choice, larval performance, corn root volatile emissions, and root and shoot biomass. (XLSX) [file pone.0113280.s005.xlsx]

## Sheet: Six arm olfactometer
			Control assay
		Rep	non-inoculated	non-inoculated	non responsive
		1	14	10	6
		2	12	13	5
		3	11	15	4
		4	12	13	5
		5	15	11	4
		∑	64	62	24
		average	12.8	12.4
		SD	1.64317	1.94936
		SE	0.734847	0.87178
			Control assay
		Rep	Blank	Blank	non responsive
		1	1	2	27
		2	3	1	26
		3	0	2	28
		4	1	2	27
		5	3	0	27
		∑	8	7	135
		average	1.6	1.4
		SD	1.34164	0.894427
		SE	0.6	0.4
			Inoculated soil vs. Non-inoculated soil
		Rep	Inoculated soil	Non-inoculated soil	non responsive
		1	10	0	20
		2	3	2	25
		3	8	2	20
		4	7	1	22
		5	4	0	26
		6	10	3	17
		7	3	4	23
		8	5	2	23
		9	4	3	23
		10	3	2	25
		∑	57	19	224
		average	5.7	1.9
		SD	2.83039	1.28668
		SE	0.895048	0.406885
			Inoculated corn vs. non-inoculated corn
		Rep	non-inoculated	inoculated	non responsive
		1	18	0	12
		2	8	5	17
		3	10	5	15
		4	10	6	14
		5	16	9	5
		6	8	9	13
		7	19	4	7
		8	19	8	3
		9	8	8	14
		10	6	10	14
		∑	122	64	114
		average	12.2	6.4
		SD	5.18116	3.02581
		SE	1.63843	0.956847
			Inoculated corn vs. non-inoculated soil
		Rep	Inoculated corn	non-inoculated soil	non responsive
		1	21	3	6
		2	11	7	12
		3	13	3	24
		∑	45	13	42
		average	15	4.33333	14
		SD	5.2915	2.3094	9.16515
		SE	3.05505	1.33333	5.2915

## Sheet: Root Volatile profile
		Compounds
	Treatment	decanal	unknown hydrocarbon I	unknown hydrocarbon II	copaene	1-tetradecene	(E)-β-caryophyllene	geranyl acetone
	inoculated corn	511113	856441	650424	325630	773495	5.09968e+06	764608
	inoculated corn	413685	735284	404242	208431	391676	1.74331e+06	641297
	inoculated corn	176705	226837	131037	130055	579212	1.33577e+06	221551
	inoculated corn	145185	148361	90316.8	211204	300763	1.30894e+06	133702
	non-inoculated corn	470052	297669	196017	278578	1.04349e+06	1.61063e+06	594619
	non-inoculated corn	1.61043e+06	680575	353534	67195.7	454401	359261	518242
	non-inoculated corn	310762	239508	139961	139839	416151	131068	325476
	non-inoculated corn	300965	133674	89696.2	98601.3	193585	530269	295655

## Sheet: Larval performance
Larval Performance
Replicate	Pot	Treatment	Weight (g)
1	pote1	inoculated	0.0087
2	pote1	inoculated	0.0093
3	pote1	inoculated	0.0075
4	pote1	inoculated	0.007
5	pote1	inoculated	0.0077
6	pote1	inoculated	0.0112
7	pote1	inoculated	0.0071
8	pote1	inoculated	0.0066
9	pote1	inoculated	0.0044
10	pote1	inoculated	0.0042
11	pote1	inoculated	0.0085
12	pote1	inoculated	0.0043
13	pote1	inoculated	0.0081
14	pote1	inoculated	0.0031
15	pote1	inoculated	0.0055
16	pote1	inoculated	0.0046
17	pote1	inoculated	0.0035
18	pote1	inoculated	0.0055
19	pote1	inoculated	0.0027
20	pote1	inoculated	0.004
21	pote2	inoculated	0.0085
22	pote2	inoculated	0.0065
23	pote2	inoculated	0.008
24	pote2	inoculated	0.0057
25	pote2	inoculated	0.0082
26	pote2	inoculated	0.0086
27	pote2	inoculated	0.0087
28	pote2	inoculated	0.0055
29	pote2	inoculated	0.0086
30	pote2	inoculated	0.0088
31	pote2	inoculated	0.0059
32	pote2	inoculated	0.0088
33	pote2	inoculated	0.0083
34	pote2	inoculated	0.009
35	pote2	inoculated	0.0075
36	pote2	inoculated	0.003
37	pote2	inoculated	0.0083
38	pote2	inoculated	0.0075
39	pote2	inoculated	0.008
40	pote2	inoculated	0.0077
41	pote2	inoculated	0.0092
42	pote2	inoculated	0.007
43	pote2	inoculated	0.0068
45	pote3	inoculated	0.0095
46	pote3	inoculated	0.0067
47	pote3	inoculated	0.0087
48	pote3	inoculated	0.0064
49	pote3	inoculated	0.0062
50	pote3	inoculated	0.009
51	pote3	inoculated	0.0068
52	pote3	inoculated	0.009
53	pote3	inoculated	0.0043
54	pote3	inoculated	0.0074
55	pote3	inoculated	0.0042
56	pote3	inoculated	0.008
57	pote3	inoculated	0.0089
58	pote3	inoculated	0.0075
59	pote3	inoculated	0.0062
60	pote3	inoculated	0.0067
61	pote3	inoculated	0.0091
62	pote3	inoculated	0.0084
63	pote3	inoculated	0.0048
64	pote3	inoculated	0.0063
65	pote3	inoculated	0.0077
66	pote3	inoculated	0.0046
67	pote3	inoculated	0.0087
68	pote3	inoculated	0.0059
69	pote3	inoculated	0.0058
70	pote4	inoculated	0.0037
71	pote4	inoculated	0.0085
72	pote4	inoculated	0.01
73	pote4	inoculated	0.008
74	pote4	inoculated	0.0063
75	pote4	inoculated	0.0099
76	pote4	inoculated	0.0083
77	pote4	inoculated	0.0036
78	pote4	inoculated	0.0041
79	pote4	inoculated	0.0095
80	pote4	inoculated	0.0081
81	pote4	inoculated	0.0086
82	pote4	inoculated	0.0078
83	pote4	inoculated	0.008
84	pote4	inoculated	0.0078
85	pote4	inoculated	0.0051
86	pote4	inoculated	0.0082
87	pote4	inoculated	0.0046
88	pote4	inoculated	0.0088
89	pote4	inoculated	0.0073
90	pote4	inoculated	0.008
91	pote4	inoculated	0.006
92	pote5	inoculated	0.0069
93	pote5	inoculated	0.0087
94	pote5	inoculated	0.0086
95	pote5	inoculated	0.0086
96	pote5	inoculated	0.0062
97	pote5	inoculated	0.0086
98	pote5	inoculated	0.0067
99	pote5	inoculated	0.0078
100	pote5	inoculated	0.0079
101	pote5	inoculated	0.0047
102	pote5	inoculated	0.0047
103	pote5	inoculated	0.0044
104	pote5	inoculated	0.0082
105	pote5	inoculated	0.0058
106	pote5	inoculated	0.006
107	pote5	inoculated	0.0046
108	pote5	inoculated	0.0046
109	pote5	inoculated	0.0054
110	pote5	inoculated	0.0046
111	pote6	inoculated	0.0092
112	pote6	inoculated	0.01
113	pote6	inoculated	0.009
114	pote6	inoculated	0.0069
115	pote6	inoculated	0.0081
116	pote6	inoculated	0.0057
117	pote6	inoculated	0.0104
118	pote6	inoculated	0.0092
119	pote6	inoculated	0.0088
120	pote6	inoculated	0.0102
121	pote6	inoculated	0.0061
122	pote6	inoculated	0.0061
123	pote6	inoculated	0.0058
124	pote6	inoculated	0.0073
125	pote6	inoculated	0.0039
126	pote6	inoculated	0.0023
127	pote6	inoculated	0.0054
128	pote6	inoculated	0.0072
129	pote6	inoculated	0.0074
130	pote6	inoculated	0.0051
131	pote6	inoculated	0.0036
132	pote6	inoculated	0.0021
133	pote6	inoculated	0.0033
134	pote7	inoculated	0.009
135	pote7	inoculated	0.0072
136	pote7	inoculated	0.0087
137	pote7	inoculated	0.01
138	pote7	inoculated	0.0074
139	pote7	inoculated	0.0089
140	pote7	inoculated	0.0093
141	pote7	inoculated	0.0103
142	pote7	inoculated	0.01
143	pote7	inoculated	0.0072
144	pote7	inoculated	0.009
145	pote7	inoculated	0.0095
146	pote7	inoculated	0.0074
147	pote7	inoculated	0.0096
148	pote7	inoculated	0.0078
149	pote7	inoculated	0.0049
150	pote7	inoculated	0.0084
151	pote7	inoculated	0.0057
152	pote7	inoculated	0.0023
153	pote8	inoculated	0.0077
154	pote8	inoculated	0.0091
155	pote8	inoculated	0.0029
156	pote8	inoculated	0.0065
157	pote8	inoculated	0.0088
158	pote8	inoculated	0.0078
159	pote8	inoculated	0.008
160	pote8	inoculated	0.008
161	pote8	inoculated	0.0072
162	pote8	inoculated	0.0075
163	pote8	inoculated	0.0084
164	pote8	inoculated	0.0081
165	pote8	inoculated	0.0074
166	pote8	inoculated	0.0093
167	pote8	inoculated	0.0074
168	pote8	inoculated	0.0088
169	pote8	inoculated	0.0073
170	pote8	inoculated	0.0057
171	pote8	inoculated	0.0042
172	pote8	inoculated	0.0091
173	pote8	inoculated	0.0048
174	pote8	inoculated	0.0065
175	pote8	inoculated	0.0077
176	pote8	inoculated	0.0072
177	pote8	inoculated	0.0073
178	pote9	inoculated	0.0069
179	pote9	inoculated	0.0075
180	pote9	inoculated	0.0066
181	pote9	inoculated	0.0075
182	pote9	inoculated	0.0074
183	pote9	inoculated	0.0072
184	pote9	inoculated	0.0058
185	pote9	inoculated	0.0068
186	pote9	inoculated	0.0072
187	pote9	inoculated	0.0076
188	pote9	inoculated	0.0075
189	pote9	inoculated	0.0069
190	pote9	inoculated	0.0081
191	pote9	inoculated	0.0063
192	pote9	inoculated	0.0088
193	pote9	inoculated	0.0072
194	pote9	inoculated	0.0068
195	pote9	inoculated	0.0071
196	pote9	inoculated	0.0085
197	pote9	inoculated	0.0058
198	pote9	inoculated	0.005
199	pote9	inoculated	0.0075
200	pote9	inoculated	0.0069
201	pote10	inoculated	0.008
202	pote10	inoculated	0.011
203	pote10	inoculated	0.0092
204	pote10	inoculated	0.0087
205	pote10	inoculated	0.0077
206	pote10	inoculated	0.0061
207	pote10	inoculated	0.0079
208	pote10	inoculated	0.0087
209	pote10	inoculated	0.01
210	pote10	inoculated	0.0057
211	pote10	inoculated	0.0041
212	pote10	inoculated	0.0072
213	pote10	inoculated	0.0105
214	pote10	inoculated	0.0045
215	pote10	inoculated	0.0072
216	pote10	inoculated	0.0077
217	pote10	inoculated	0.0045
1	pote1	non-inoculated	0.0075
2	pote1	non-inoculated	0.0056
3	pote1	non-inoculated	0.0088
4	pote1	non-inoculated	0.0068
5	pote1	non-inoculated	0.0087
6	pote1	non-inoculated	0.01
7	pote1	non-inoculated	0.0082
8	pote1	non-inoculated	0.0063
9	pote1	non-inoculated	0.0082
10	pote1	non-inoculated	0.0079
11	pote1	non-inoculated	0.0088
12	pote1	non-inoculated	0.009
13	pote1	non-inoculated	0.0079
14	pote1	non-inoculated	0.0077
15	pote1	non-inoculated	0.0085
16	pote1	non-inoculated	0.0072
17	pote1	non-inoculated	0.0034
18	pote1	non-inoculated	0.0082
19	pote1	non-inoculated	0.0064
20	pote1	non-inoculated	0.0091
21	pote1	non-inoculated	0.0066
22	pote1	non-inoculated	0.0054
23	pote1	non-inoculated	0.0064
24	pote1	non-inoculated	0.0088
25	pote2	non-inoculated	0.0095
26	pote2	non-inoculated	0.0077
27	pote2	non-inoculated	0.0095
28	pote2	non-inoculated	0.01
29	pote2	non-inoculated	0.0101
30	pote2	non-inoculated	0.0063
31	pote2	non-inoculated	0.0108
32	pote2	non-inoculated	0.0085
33	pote2	non-inoculated	0.007
34	pote2	non-inoculated	0.0048
35	pote2	non-inoculated	0.0106
36	pote2	non-inoculated	0.0098
37	pote2	non-inoculated	0.0063
38	pote2	non-inoculated	0.0086
39	pote2	non-inoculated	0.0091
40	pote2	non-inoculated	0.0093
41	pote2	non-inoculated	0.0079
42	pote2	non-inoculated	0.0071
43	pote2	non-inoculated	0.0083
44	pote2	non-inoculated	0.0041
45	pote2	non-inoculated	0.0062
46	pote2	non-inoculated	0.0085
47	pote2	non-inoculated	0.0097
48	pote3	non-inoculated	0.0067
49	pote3	non-inoculated	0.0076
50	pote3	non-inoculated	0.0095
51	pote3	non-inoculated	0.0093
52	pote3	non-inoculated	0.0103
53	pote3	non-inoculated	0.0089
54	pote3	non-inoculated	0.0049
55	pote3	non-inoculated	0.0096
56	pote3	non-inoculated	0.0093
57	pote3	non-inoculated	0.0091
58	pote3	non-inoculated	0.0087
59	pote3	non-inoculated	0.0083
60	pote3	non-inoculated	0.0083
61	pote3	non-inoculated	0.0085
62	pote3	non-inoculated	0.01
63	pote3	non-inoculated	0.0076
64	pote3	non-inoculated	0.0052
65	pote3	non-inoculated	0.0093
66	pote3	non-inoculated	0.009
67	pote3	non-inoculated	0.0084
68	pote3	non-inoculated	0.0047
69	pote3	non-inoculated	0.0098
70	pote3	non-inoculated	0.0081
71	pote3	non-inoculated	0.0038
72	pote3	non-inoculated	0.0029
73	pote3	non-inoculated	0.0046
74	pote3	non-inoculated	0.0075
75	pote3	non-inoculated	0.0039
76	pote4	non-inoculated	0.01
77	pote4	non-inoculated	0.0104
78	pote4	non-inoculated	0.0081
79	pote4	non-inoculated	0.0063
80	pote4	non-inoculated	0.0063
81	pote4	non-inoculated	0.0044
82	pote4	non-inoculated	0.0064
83	pote4	non-inoculated	0.0062
84	pote4	non-inoculated	0.0073
85	pote4	non-inoculated	0.0071
86	pote4	non-inoculated	0.0068
87	pote4	non-inoculated	0.0073
88	pote4	non-inoculated	0.0058
89	pote4	non-inoculated	0.0101
90	pote4	non-inoculated	0.007
91	pote4	non-inoculated	0.0087
92	pote4	non-inoculated	0.0072
93	pote4	non-inoculated	0.0067
94	pote4	non-inoculated	0.0074
95	pote5	non-inoculated	0.0075
96	pote5	non-inoculated	0.0086
97	pote5	non-inoculated	0.0068
98	pote5	non-inoculated	0.0077
99	pote5	non-inoculated	0.0084
100	pote5	non-inoculated	0.0092
101	pote5	non-inoculated	0.0075
102	pote5	non-inoculated	0.0074
103	pote5	non-inoculated	0.0045
104	pote5	non-inoculated	0.009
105	pote5	non-inoculated	0.0086
106	pote5	non-inoculated	0.0093
107	pote5	non-inoculated	0.0074
108	pote5	non-inoculated	0.0081
109	pote5	non-inoculated	0.0077
110	pote5	non-inoculated	0.0045
111	pote5	non-inoculated	0.008
112	pote5	non-inoculated	0.004
113	pote6	non-inoculated	0.0083
114	pote6	non-inoculated	0.0088
115	pote6	non-inoculated	0.0075
116	pote6	non-inoculated	0.0091
117	pote6	non-inoculated	0.0092
118	pote6	non-inoculated	0.0103
119	pote6	non-inoculated	0.0112
120	pote6	non-inoculated	0.0078
121	pote6	non-inoculated	0.0092
122	pote6	non-inoculated	0.0082
123	pote6	non-inoculated	0.009
124	pote6	non-inoculated	0.0044
125	pote6	non-inoculated	0.0093
126	pote6	non-inoculated	0.008
127	pote6	non-inoculated	0.0104
128	pote6	non-inoculated	0.008
129	pote6	non-inoculated	0.0097
130	pote6	non-inoculated	0.0071
131	pote6	non-inoculated	0.0089
132	pote6	non-inoculated	0.007
133	pote6	non-inoculated	0.0074
134	pote6	non-inoculated	0.0047
135	pote6	non-inoculated	0.0084
136	pote7	non-inoculated	0.0076
137	pote7	non-inoculated	0.0059
138	pote7	non-inoculated	0.0078
139	pote7	non-inoculated	0.0085
140	pote7	non-inoculated	0.0042
141	pote7	non-inoculated	0.0071
142	pote7	non-inoculated	0.0081
143	pote7	non-inoculated	0.0049
144	pote7	non-inoculated	0.0098
145	pote7	non-inoculated	0.0093
146	pote7	non-inoculated	0.0043
147	pote7	non-inoculated	0.0083
148	pote7	non-inoculated	0.0071
149	pote7	non-inoculated	0.0084
150	pote7	non-inoculated	0.01
151	pote7	non-inoculated	0.0077
152	pote7	non-inoculated	0.0077
153	pote7	non-inoculated	0.009
154	pote7	non-inoculated	0.0103
155	pote7	non-inoculated	0.0084
156	pote7	non-inoculated	0.0104
157	pote7	non-inoculated	0.0076
158	pote7	non-inoculated	0.0081
159	pote7	non-inoculated	0.0086
160	pote8	non-inoculated	0.0071
161	pote8	non-inoculated	0.0084
162	pote8	non-inoculated	0.0064
163	pote8	non-inoculated	0.0094
164	pote8	non-inoculated	0.007
165	pote8	non-inoculated	0.0085
166	pote8	non-inoculated	0.0093
167	pote8	non-inoculated	0.0046
168	pote8	non-inoculated	0.0029
169	pote8	non-inoculated	0.0034
170	pote8	non-inoculated	0.0087
171	pote8	non-inoculated	0.0042
172	pote8	non-inoculated	0.007
173	pote8	non-inoculated	0.011
174	pote8	non-inoculated	0.0078
175	pote8	non-inoculated	0.0074
176	pote8	non-inoculated	0.0077
177	pote8	non-inoculated	0.0055
178	pote8	non-inoculated	0.0068
179	pote8	non-inoculated	0.0068
180	pote8	non-inoculated	0.0051
181	pote8	non-inoculated	0.0082
182	pote8	non-inoculated	0.0064
183	pote8	non-inoculated	0.0032
184	pote9	non-inoculated	0.0053
185	pote9	non-inoculated	0.0082
186	pote9	non-inoculated	0.005
187	pote9	non-inoculated	0.0058
188	pote9	non-inoculated	0.0068
189	pote9	non-inoculated	0.0032
190	pote9	non-inoculated	0.0047
191	pote9	non-inoculated	0.005
192	pote9	non-inoculated	0.0077
193	pote9	non-inoculated	0.0088
194	pote9	non-inoculated	0.0066
195	pote9	non-inoculated	0.0028
196	pote9	non-inoculated	0.0071
197	pote9	non-inoculated	0.007
198	pote9	non-inoculated	0.0065
199	pote9	non-inoculated	0.0071
200	pote9	non-inoculated	0.0068
201	pote9	non-inoculated	0.0057
202	pote9	non-inoculated	0.0053
203	pote10	non-inoculated	0.0074
204	pote10	non-inoculated	0.0054
205	pote10	non-inoculated	0.0096
206	pote10	non-inoculated	0.0034
207	pote10	non-inoculated	0.0079
208	pote10	non-inoculated	0.0079
209	pote10	non-inoculated	0.0071
210	pote10	non-inoculated	0.0076
211	pote10	non-inoculated	0.009
212	pote10	non-inoculated	0.0095
213	pote10	non-inoculated	0.0102
214	pote10	non-inoculated	0.0103
215	pote10	non-inoculated	0.0078
216	pote10	non-inoculated	0.0087
217	pote10	non-inoculated	0.0079
218	pote10	non-inoculated	0.0076
219	pote10	non-inoculated	0.0052
220	pote10	non-inoculated	0.0098
221	pote10	non-inoculated	0.0096
222	pote10	non-inoculated	0.007
223	pote10	non-inoculated	0.009
224	pote10	non-inoculated	0.0079
225	pote10	non-inoculated	0.0054
226	pote10	non-inoculated	0.006
227	pote10	non-inoculated	0.0072

## Sheet: root and shoot biomass -SI
					Shoot Dry weight (g)				Root fresh weight (g)
				Rep.	Inoculated	Non-Inoculated		Rep	Inoculated	Non-Inoculated
				R1	0.225	0.26		1	1.428	1.636
				R2	0.255	0.227		2	1.006	1.151
				R3	0.225	0.174		3	1.031	0.906
				R4	0.223	0.194		4	0.668	1.042
				R5	0.254	0.175		5	0.978	1.193
				R6	0.235	0.259		6	1.609	1.465
				mean	0.236167	0.214833		mean	1.12	1.23217
				SD	0.014811	0.0395647		SD	0.340403	0.271279
				SE	0.00604658	0.0161522		SE	0.138969	0.110749
